# Supplementary material for: Improved scheduling algorithm for signal processing in asynchronous distributed ultrasonic total-focusing-method system
Source: PLoS One. 2019 Feb 14;14(2):e0212285. doi: 10.1371/journal.pone.0212285 (PMC6375623; doi:10.1371/journal.pone.0212285)
Supplement: S1 Appendix — (XLSX) [file pone.0212285.s001.xlsx]

## Sheet: Sheet1
	Group	Element				RDWidth	Clkdiv	eta	SampleDepth				Pixels				StartTime				Processing Time				FCFS	SPT	SSPA
1	4	8	8	8	8	64	4	0.8	1024	1024	1024	1024	36	49	64	81	8349	8370	8385	8410	36	49	64	81	8499	8499	8490
2	4	8	8	8	8	64	4	0.8	1024	1024	1024	1024	100	121	144	169	8429	8458	8481	8514	100	121	144	169	8747	8747	8722
3	4	8	8	8	8	64	4	0.8	1024	1024	1024	1024	196	225	256	289	8541	8578	8617	8658	196	225	256	289	9091	9091	9058
4	4	8	8	8	8	64	4	0.8	1024	1024	1024	1024	324	361	400	441	8701	8746	8785	8842	324	361	400	441	9547	9547	9506
5	4	16	16	16	16	64	4	0.8	1024	1024	1024	1024	36	49	64	81	8349	16645	16674	16705	16738	49	64	81	16818	16818	16818
6	4	16	16	16	16	64	4	0.8	1024	1024	1024	1024	100	121	144	169	8429	16757	16810	16849	16890	121	144	169	17099	17099	17074
7	4	16	16	16	16	64	4	0.8	1024	1024	1024	1024	196	225	256	289	8541	16933	16994	17041	17106	225	256	289	17507	17507	17474
8	4	16	16	16	16	64	4	0.8	1024	1024	1024	1024	324	361	400	441	8701	17173	17242	17297	17386	361	400	441	18043	18043	18002
9	4	32	32	32	32	64	4	0.8	8192	8192	8192	8192	2000	2800	3600	4400	526641	527441	528241	529041	2000	2800	3600	4400	534640	534640	533840
10	4	32	32	32	32	64	4	0.8	8192	8192	8192	8192	2200	3000	3800	4600	526841	527641	528441	529241	2200	3000	3800	4600	535240	535240	534440
11	4	32	32	32	32	64	4	0.8	8192	8192	8192	8192	2400	3200	4000	4800	527041	527841	528641	529441	2400	3200	4000	4800	535840	535840	535040
12	4	32	32	32	32	64	4	0.8	8192	8192	8192	8192	2600	3400	4200	5000	527241	528041	528841	529641	2600	3400	4200	5000	536440	536440	535640
13	4	64	64	64	64	64	4	0.8	8192	8192	8192	8192	2000	2800	3600	4400	1051249	1052049	1052849	1053649	2000	2800	3600	4400	1059248	1059248	1058448
14	4	64	64	64	64	64	4	0.8	8192	8192	8192	8192	2200	3000	3800	4600	1051449	1052249	1053049	1053849	2200	3000	3800	4600	1059848	1059848	1059048
15	4	64	64	64	64	64	4	0.8	8192	8192	8192	8192	2400	3200	4000	4800	1051649	1052449	1053249	1054049	2400	3200	4000	4800	1060448	1060448	1059648
16	4	64	64	64	64	64	4	0.8	8192	8192	8192	8192	2600	3400	4200	5000	1051849	1052649	1053449	1054249	2600	3400	4200	5000	1061048	1061048	1060248
17	4	8	8	4	4	64	4	0.8	1024	1024	1024	1024	36	49	64	81	8349	8370	4237	4258	36	49	64	81	8418	8499	8418
18	4	8	8	4	4	64	4	0.8	1024	1024	1024	1024	100	121	144	169	8429	8458	4321	4350	100	121	144	169	8578	8747	8578
19	4	8	8	4	4	64	4	0.8	1024	1024	1024	1024	196	225	256	289	8541	8578	4441	4474	196	225	256	289	8802	9091	8802
20	4	8	8	4	4	64	4	0.8	1024	1024	1024	1024	324	361	400	441	8701	8746	4589	4634	324	361	400	441	9106	9547	9106
21	4	64	64	32	32	64	4	0.8	8192	8192	8192	8192	2000	2800	3600	4400	1051249	1052049	1052849	1053649	2000	2800	3600	4400	1054848	1059248	1054848
22	4	64	64	32	32	64	4	0.8	8192	8192	8192	8192	2200	3000	3800	4600	1051449	1052249	1053049	1053849	2200	3000	3800	4600	1055248	1059848	1055248
23	4	64	64	32	32	64	4	0.8	8192	8192	8192	8192	2400	3200	4000	4800	1051649	1052449	1053249	1054049	2400	3200	4000	4800	1055648	1060448	1055648
24	4	64	64	32	32	64	4	0.8	8192	8192	8192	8192	2600	3400	4200	5000	1051849	1052649	1053449	1054249	2600	3400	4200	5000	1056048	1061048	1056048
25	4	4	4	4	4	64	4	0.8	1024	1024	1024	1024	64	96	128	160	4257	4289	4321	4353	64	96	128	160	4544	4544	4512
